# Supplementary material for: The Long Noncoding RNA RPS10P2-AS1 Is Implicated in Autism Spectrum Disorder Risk and Modulates Gene Expression in Human Neuronal Progenitor Cells
Source: Front Genet. 2019 Oct 15;10:970. doi: 10.3389/fgene.2019.00970 (PMC6804435; doi:10.3389/fgene.2019.00970)
Supplement: Supplementary Table 1 — Description of donated postmortem brain samples obtained from the Autism Tissue Program, now Autism BrainNet. Each sample was from the superior temporal gyrus, which corresponds to Brodmann area 22. PMI, Post-Mortem Interval. [file Table_1.xlsx]

## Sheet: Supp Table 1
Subject	Sample ID	Diagnosis	Age (Years)	Sex	PMI (Hours)
1A	5144	ASD	20	M	23.6
2A	6337	ASD	22	M	25
3A	5000	ASD	27	M	8.3
4A	6677	ASD	30	M	16.1
5A	5173	ASD	30	M	20.3
6A	6401	ASD	39	M	14
7A	5562	ASD	39	M	22.8
8A	6469	ASD	49	F	16.3
9A	7109	ASD	51	M	22.2
10A	4498	ASD	56	M	19.5
1C	5718	Control	22	M	21.5
2C	6221	Control	22	M	24.2
3C	5334	Control	30	M	14.8
4C	6078	Control	21	M	29.9
5C	5352	Control	31	M	32.9
6C	4786	Control	36	M	20
7C	6076	Control	38	M	25.5
8C	6316	Control	32	F	28.9
9C	5813	Control	41	M	27.2
10C	5386	Control	68	M	18.6
